# Supplementary material for: Development of a (digital) mindfulness-informed intervention for older adults in nursing homes: description and reflection of a person-based co-design approach
Source: BMC Geriatr. 2025 Sep 25;25:703. doi: 10.1186/s12877-025-06223-x (PMC12462116; doi:10.1186/s12877-025-06223-x)
Supplement: Supplementary file 3 — Supplementary Material 3. [file 12877_2025_6223_MOESM3_ESM.xlsx]

## Sheet: Tabelle1
Module	Stress and stress management						Relaxation										Movement														Nutrition								Social network		Language and expressiom				Self-help and self-healing				Relapse prevention
Exercise	Setting goals		Energy source		New and good		diaphragmatic breathing		Fist excercise		Meditation- Relaxationresponse		Meditation in daily life		Minis		Body scan		Yoga		Qi Gong- Meridiane		Qi Gong- Breath regulating		Walking meditation		Recipe for movement		SARW		Mindfulness excercise Nutrition		Mediterranean diet		20 things-> 3 things		guided imagery		Social atom		Postcard		Loving-kindness Mediation		Meaning and purpose		Jokes/Humor/Laughter		Recipe healthcare for self-regulation
Quantitative results pre-test	yes	%	yes	%	yes	%	yes	%	yes	%	yes	%	yes	%	yes	%	yes	%	yes	%	yes	%	yes	%	yes	%	yes	%	yes	%	yes	%	yes	%	yes	%	yes	%	yes	%	yes	%	yes	%	yes	%	yes	%	yes
Feedback on Exercise
Participants can follow the exercise	6	50	7	0.58	9	0.75	6	0.6	9	0.9	7	0.64	9	0.82	7	0.64	7	0.78	7	0.78	7	0.78	8	0.89	7	0.78	6	0.75	7	0.88	7	0.88	6	0.75	7	0.88	6	4.165	6	0.75	7	0.88	5	0.63	7	0.88	6	0.75	7
Participants can rather not follow the exercise	2	17	0	0	0	0	0	0	1	0.1	1	0.09	0	0	0	0	1	0.11	0	0	0	0	0	0	0	0	1	0.13	0	0	0	0	0	0	0	0	0	0	0	0	0	0	1	0.13	0	0	1	0.13	0
The explanation needs some improvement	0	0	0	0	1	0.08	4	0.4	0	0	2	0.18	0	0	2	0.18	0	0	1	0.11	1	0.11	0	0	1	0.11	0	0	1	0.11	1	0.13	2	0.25	0	0	1	-0.025	0	0	0	0	0	0	0	0	0	0	0
Participants need more instructions	0	0	0	0	0	0	0	0	0	0	0	0	0	0	3	0.27	0	0	0	0	0	0	0	0	0	0	0	0	0	0	0	0	1	0.13	0	0	0	-0.413	0	0	0	0	0	0	0	0	0	0	0
“Other” (option to enter free-text input)	3		1		0		1		2		1		1		0		1		1		1		1		3		1		0		1		0		0		0	0	2		1		1		0		0		0
Feedback on Implementation of Exercise
The exercise is suitable for the target group without any adjustments	3	25	6	0.5	9	0.75	5	0.5	6	0.6	6	0.55	8	0.73	5	0.45	6	0.67	4	0.44	6	0.67	6	0.67	4	0.44	5	0.63	5	0.63	5	0.63	4	0.5	6	0.75	4	3.125	5	0.63	5	0.63	4	0.5	5	0.63	7	0.88	5
The exercise is only suitable for the target group with adjustments	4	33	3	0.25	1	0.08	1	0.1	4	0.4	2	0.18	0	0	4	0.36	1	0.11	2	0.22	1	0.11	0	0	2	0.22	1	0.13	1	0.13	1	0.13	2	0.25	1	0.13	1	0.24	0	0	2	0.25	0	0	1	0.13	0	0	1
The exercise is not suitable for the target group	0	0	0	0	0	0	0	0	0	0	0	0	0	0	0	0	0	0	0	0	0	0	0	0	0	0	not aksed		0	0	0	0	0	0	0	0	0	0	0	0	0	0	0	0	0	0	0	0	0
The residents of a nursing facility will get involved in the exercise	3	25	3	0.25	5	0.42	2	0.2	4	0.4	2	0.18	1	0.09	1	0.09	2	0.22	2	0.22	2	0.22	2	0.22	2	0.22	3	0.38	2	0.25	2	0.25	1	0.13	1	0.13	2	1.452	0	0	0	0	1	0.13	2	0.25	0	0	1
The exercise requires (too) demanding cognitive abilities	3	25	0	0	0	0	1	0.1	0	0	0	0	0	0	0	0	1	0.11	0	0	0	0	0	0	0	0	1	0.13	0	0	0	0	1	0.13	1	0.13	1	0.652	1	0.13	1	0.13	2	0.25	1	0.13	0	0	0
“Other” (option to enter free-text input)	3		1		1		2		1		1		1		1		0		0		0		2		2		0		0		0		0		0		0	0	2		0		0		0		0		0
Quantitative results Feedback
Feedback on Exercise
Participants can follow the exercise	3	0.43	2	0.29	4	0.57	3	0.6	4	0.8	3	0.75	3	0.75	4	1	3	0.75	3	0.75	3	0.75	2	0.5	4	1	2	0.67	2	0.67	3	0.75	3	0.75	1	0.25	3	1.45	1	0.33	3	1	3	1	3	1	3	1	3
Participants can rather not follow the exercise	1	0.14	0	0	0	0	1	0.2	1	0.2	1	0.25	0	0	0	0	0	0	0	0	0	0	1	0.25	0	0	1	0.33	1	0.33	0	0	0	0	1	0.25	0	0.325	2	0.67	0	0	0	0	0	0	0	0	0
The explanation needs some improvement	2	0.29	2	0.29	1	0.14	0	0	1	0.2	1	0.25	1	0.25	0	0	1	0.25	0	0	0	0	0	0	1	0.25	1	0.33	0	0	0	0	1	0.25	1	0.25	1	0.7	1	0.33	1	0.33	1	0.33	0	0	0	0	0
Participants need more instructions	4	0.57	2	0.29	0	0	0	0	1	0.2	1	0.25	0	0	0	0	1	0.25	0	0	0	0	0	0	0	0	1	0.33	1	0.2	0	0	1	0.25	2	0.5	0	0.225	1	0.33	2	0.67	1	0.33	1	0.33	0	0	0
“Other” (option to enter free-text input)	2		0		0		0		0		0		0		0		0		0		0		0		0		0		0		0		0		0		0	0	1		0		0		1		0		0
Feedback on Implementation of Exercise
The exercise is suitable for the target group without any adjustments	1	0.14	1	0.14	2	0.29	2	0.4	2	0.4	3	0.75	1	0.25	3	0.75	1	0.25	3	0.75	3	0.75	2	0.5	0	0	1	0.33	1	0.33	2	0.5	1	0.25	0	0	1	0.375	1	0.33	2	0.67	1	0.33	1	0.33	3	1	3
The exercise is only suitable for the target group with adjustments	4	0.57	3	0.43	2	0.29	3	0.6	2	0.4	0	0	1	0.25	0	0	2	0.5	0	0	0	0	0	0	1	0.25	1	0.25	0	0	0	0	1	0.25	1	0.25	1	0.7	1	0.33	1	0.33	1	0.33	0	0	0	0	0
The exercise is not suitable for the target group	1	0.14	0	0	0	0	0	0	0	0	1	0.25	0	0	0	0	0	0	0	0	0	0	1	0.25	3	0.75	Not asked		1	0.33	0	0	0	0	0	0	3	2.4	1	0.33	0	0	3	0.5	1	0.33	0	0	0
The residents of a nursing facility will get involved in the exercise	0	0	2	0.29	3	0.43	3	0.6	4	0.8	2	0.5	2	0.5	3	0.75	3	0.75	3	0.75	3	0.75	2	0.5	1	0.25	1	0.1	2	0.67	3	0.75	3	0.75	2	0.5	0	-0.625	1	0.33	3	1	0	0	2	0.67	3	1	3
The exercise requires (too) demanding cognitive abilities	1	0.14	1	0.14	0	0	2	0.4	1	0.2	1	0.25	2	0.5	0	0	1	0.25	0	0	0	0	1	0.25	1	0.25	0	0	1	0.33	0	0	0	0	2	0.5	0	0.65	2	0.67	2	0.67	1	0.33	1	0.33	0	0	0
“Other” (option to enter free-text input)	1		0		0		0		0		1		1		0		0		0		0		0		0		0		0		0		0		0		0	0	0		0		0		0		0		0
[truncated: 3 more columns]
